# Supplementary material for: DNA methylation signatures of adolescent victimization: analysis of a longitudinal monozygotic twin sample
Source: Epigenetics. 2020 Dec 29;16(11):1169–86. doi: 10.1080/15592294.2020.1853317 (PMC8813077; doi:10.1080/15592294.2020.1853317)
Supplement: Supplemental Material [file KEPI_A_1853317_SM3941.zip]

Archive with 3 entries (3 files):
- Supplementary Figures_revised_final.docx
- Supplementary Methods_revised_final.docx
- Supplementary tables_R2.xlsx
