# Supplementary material for: DNA methylation signatures of adolescent victimization: analysis of a longitudinal monozygotic twin sample
Source: Epigenetics. 2020 Dec 29;16(11):1169–86. doi: 10.1080/15592294.2020.1853317 (PMC8813077; doi:10.1080/15592294.2020.1853317)
Supplement: Supplemental Material [file KEPI_A_1853317_SM3941.zip › Supplementary tables_R2.xlsx]

## Sheet: Legend
Supplementary Table 1: Descriptive summary of samples included in this study
Supplementary Table 2: KEGG pathway analysis of top-ranked severe adolescent victimization-associated differentially methylated positions (DMPs) in the unpaired longitudinal EWAS. Listed are all pathways significantly over-represented in the set of DMPs (P < 5e-05). The most significant independent pathways (FDR <0.05) have been identified and are presented alongside the additional functional ter…
Supplementary Table 3: KEGG pathway analysis of top-ranked severe adolescent victimization-associated differentially methylated positions (DMPs) in the paired longitudinal EWAS. Listed are all pathways significantly over-represented in the set of DMPs (P < 5e-05). The most significant independent pathways (FDR <0.05) have been identified and are presented alongside the additional functional terms…
Supplementary Table 4. Comb-p differentially methylated regional analysis
Supplementary Table 5: Comparison of effect size of 33 severe adolescent victimization-associated probes (P<5e-05) measured on the EPIC and 450K arrays using the E-Risk age-18 blood samples.
Supplementary Table 6: Gene ontology analysis of top-ranked severe adolescent victimization-associated differentially methylated positions (DMPs) in the paired age-18 buccal EWAS. Listed are all pathways significantly over-represented in the set of DMPs (P < 5e-05). The most significant independent pathways (FDR <0.05) have been identified and are presented alongside the additional functional ter…

## Sheet: Suppl table 1
Supplementary Table 1: Descriptive summary of samples included in this study
Groups	Total N pairs (% male)	Total N samples	Total N samples post QC	Twins with age-5 data	Twins with age-10 data (complete pairs)	Twins with age-18 buccal data (complete pairs)	Twins with age-18 blood data (complete pairs)
Twin pairs concordant for no victimization in childhood but discordant for severe victimization during adolescence (Group 1)	62 (55)	496	386	80	88 (33)	95 (42)	123 (61)
Concordant control twin pairs with no severe victimization in childhood or adolescence (Group 2)	28 (50)	224	163	34	36 (13)	37 (12)	56 (28)
Concordant twin pairs with no severe victimization in childhood but both exposed to severe victimization during adolescence (Group 3)	28 (46)	224	187	34	48 (22)	49 (22)	56 (28)
Total	118 (52)	944	736	148	172	181 (76)	235 (117)

## Sheet: Suppl table 2
Supplementary Table 2: KEGG pathway analysis of top-ranked severe adolescent victimization-associated differentially methylated positions (DMPs) in the unpaired longitudinal EWAS. Listed are all pathways significantly over-represented in the set of DMPs (P < 5e-05). The most significant independent pathways (FDR <0.05) have been identified and are presented alongside the additional functional ter…
ID	Description	N	DE	P.DE	FDR	Genes
hsa00591	Linoleic acid metabolism	29	1	0.000102506	0.0133294	PLA2G4D
hsa00592	alpha-Linolenic acid metabolism	25	1	0.000119434	0.0133294	PLA2G4D
hsa00062	Fatty acid elongation	27	1	0.000136163	0.0133294	PPT2
hsa04750	Inflammatory mediator regulation of TRP channels	100	2	0.000164054	0.0133294	PLA2G4D; P2RY2
hsa00565	Ether lipid metabolism	49	1	0.000600151	0.032634	PLA2G4D
hsa00590	Arachidonic acid metabolism	63	1	0.000602475	0.032634	PLA2G4D
hsa04913	Ovarian steroidogenesis	51	1	0.00099655	0.045864	PLA2G4D
hsa01212	Fatty acid metabolism	57	1	0.00112896	0.045864	PPT2
N, number of genes in the GO or KEGG term; DE, number of genes that are differentially methylated; P.DE, p-value for over-representation of the GO term; FDR, False discovery rate

## Sheet: Suppl table 3
Supplementary Table 3: KEGG pathway analysis of top-ranked severe adolescent victimization-associated differentially methylated positions (DMPs) in the paired longitudinal EWAS. Listed are all pathways significantly over-represented in the set of DMPs (P < 5e-05). The most significant independent pathways (FDR <0.05) have been identified and are presented alongside the additional functional terms…
ID	Description	N	DE	P.DE	FDR	Genes
hsa00590	Arachidonic acid metabolism	63	2	1.87227e-05	0.00608487	CYP2E1; GPX6
hsa00591	Linoleic acid metabolism	29	1	0.000166104	0.0269919	CYP2E1
hsa00260	Glycine, serine and threonine metabolism	40	1	0.000318177	0.0344692	SDSL
hsa00480	Glutathione metabolism	57	1	0.000775537	0.0494266	GPX6
hsa05135	Yersinia infection	130	2	0.000974038	0.0494266	ARHGEF12; PKN1
hsa00270	Cysteine and methionine metabolism	49	1	0.000987523	0.0494266	SDSL
hsa04270	Vascular smooth muscle contraction	135	2	0.00125451	0.0494266	MRVI1; ARHGEF12
hsa00982	Drug metabolism - cytochrome P450	71	1	0.00125789	0.0494266	CYP2E1
hsa00830	Retinol metabolism	68	1	0.00167102	0.0494266	CYP26C1
hsa00980	Metabolism of xenobiotics by cytochrome P450	76	1	0.00173565	0.0494266	CYP2E1
hsa05204	Chemical carcinogenesis	82	1	0.00187318	0.0494266	CYP2E1
hsa00140	Steroid hormone biosynthesis	61	1	0.0019217	0.0494266	CYP2E1
hsa04392	Hippo signaling pathway - multiple species	29	1	0.00198843	0.0494266	RASSF2
hsa01230	Biosynthesis of amino acids	74	1	0.00212915	0.0494266	SDSL
N, number of genes in the GO or KEGG term; DE, number of genes that are differentially methylated; P.DE, p-value for over-representation of the GO term; FDR, False discovery rate

## Sheet: Suppl table 4
Supplementary Table 4. Comb-p differentially methylated regional (DMR) analysis (unpaired analysis)
EWAS	Probe IDs	DMR	Annotated gene (UCSC)	No. of probes	Slk P-value	Slk Sida´k P-value
Age-18 Blood	cg04811114, cg05044291, cg06825163, cg25270774, cg26347746	chr1:202172778-202172913	LGR6	5	9.694e-13	4.997e-09
	cg00510507, cg14274656, cg16134349, cg18016034	chr10:61900413-61900585	ANK3	4	1.006e-09	4.068e-06
Age-18 Buccal	cg04170508, cg07421595, cg15777570	chr9: 34662951-34663049	CCL27	3	3.946e-10	2.802e-06
Stouffer–Liptak–Kechris correction (slk); one-step _x0002_Sida´k (1967) multiple-testing correction. University of California, Santa Cruz Human Genome Browser (UCSC).

## Sheet: Suppl table 5
Supplementary Table 5: Comparison of effect size of 33 severe adolescent victimization-associated probes (P<5e-05) measured on the EPIC and 450K arrays using the E-Risk age-18 blood samples. The correlation coefficients and probe variance of DNA methylation were generated for the EPIC and 450K array data normalized separately as two datasets or normalized together as a combined dataset to assess …
EPIC Age-18 Blood EWAS results (N=235)							EPIC Age-18 Blood EWAS (N=233)			450K Age-18 Blood EWAS (N=233)			Correlation r (P-value) between the methylation values (N=233) obtained from the EPIC and 450K arrays		Probe Variance Normalised separately* (N=233)		Probe Variance Normalised together* (N=233)		Infinium Type (I or II)
Rank	Probe	Genomic location (hg19)	Illumina gene annotation	Relation to UCSC CpG Island	DNA methylation difference (Exp-NotExp %)	P-value	DNA methylation difference (Exp-NotExp %)	Std. Error	P-value	DNA methylation difference (Exp-NotExp %)	Std. Error	P-value	Normalized separately*	Normalized together*	450K	EPIC	450K	EPIC
64	cg03516026	Chr1:16564651	CPLANE2	S_Shore	-1.4	4.25e-05	-1.14456	0.00288723	7.36421e-05	-0.21821	0.00277678	0.431963	0.72 (2.2E-16)	0.72 (5.39E-38)	0.086	0.108	0.089	0.09	II
61	cg10773309	Chr1:32229411	BAI2	Island	-1.11	4.07e-05	-1.2394	0.00301479	3.93831e-05	-0.164586	0.00192298	0.392058	0.06 (0.3479)	0.06 (0.3368)	0.046	0.059	0.044	0.07	I
35	cg09324653	Chr2:135162250	MGAT5		1.53	2.35e-05	1.2449	0.00305319	4.55472e-05	0.0527039	0.0036929	0.886514	0.47 (2.99E-14)	0.47 (3.10E-14)	0.078	0.084	0.082	0.07	II
39	cg08274518	Chr3:33758023	CLASP2	N_Shore	0.92	2.57e-05	0.829009	0.0018645	8.73714e-06	-0.109023	0.0024139	0.651524	0.18 (0.004779)	0.17 (0.0087)	0.042	0.043	0.044	0.04	II
25	cg17293936	Chr3:185911519	DGKG	Island	-1.77	1.63e-05	-2.04424	0.00476756	1.80437e-05	-0.939351	0.00377984	0.0129493	0.49 (1.85E-15)	0.48 (1.12E-14)	0.073	0.074	0.073	0.08	I
49	cg04218345	Chr3:192232712	FGF12	Island	-1.37	3.35e-05	-1.48378	0.00358595	3.50734e-05	-0.0787627	0.00323721	0.807769	0.07 (0.3212)	0.06 (0.3836)	0.06	0.075	0.062	0.08	I
72	cg26831119	Chr4:111550830	PITX2	S_Shore	1.08	4.93e-05	1.22429	0.00286019	1.86506e-05	-0.0458287	0.00309214	0.882177	0.18 (0.006911)	0.19 (0.0040)	0.067	0.057	0.066	0.06	I
15	cg17068700	Chr4:187877218		N_Shelf	-1.13	9.24e-06	-1.01431	0.00225601	6.92361e-06	0.020303	0.00275181	0.941185	0.15 (0.02219)	0.14 (0.0325)	0.047	0.056	0.05	0.05	II
19	cg09634134	Chr5:321681	AHRR	Island	-0.89	1.39e-05	-1.08175	0.00243099	8.59395e-06	-0.0517044	0.00274942	0.850833	0.02 (0.7392)	0.01 (0.8627)	0.053	0.049	0.055	0.06	I
57	cg07744116	Chr5:2184062		S_Shelf	1.32	3.78e-05	1.51742	0.00372338	4.59409e-05	1.42456	0.00395479	0.000315649	0.71 (2.2E-16)	0.71 (7.58E-37)	0.079	0.066	0.076	0.08	II
47	cg14709069	Chr5:122580768			2.52	3.07e-05	2.24639	0.00587512	0.000131531	-0.886231	0.00613597	0.148649	0.10 (0.1274)	0.13 (0.0536)	0.119	0.122	0.125	0.12	II
18	cg14298020	Chr6:29712462	LOC285830		-1.47	1.36e-05	-1.23554	0.00279918	1.01512e-05	-1.20288	0.00368425	0.00109492	0.46 (1.66E-13)	0.46 (2.48E-13)	0.075	0.075	0.079	0.06	II
70	cg15442792	Chr6:30951377	MUC21		2.3	4.68e-05	2.23861	0.00537002	3.06316e-05	-0.583856	0.00627388	0.352054	-0.02 (0.7482)	-0.01 (0.9274)	0.099	0.106	0.103	0.1	II
17	cg20541370	Chr6:44549075			-1.48	1.29e-05	-1.26253	0.00294165	1.7714e-05	-0.288573	0.00295717	0.329143	0.20 (0.002021)	0.19 (0.0031)	0.051	0.06	0.053	0.05	II
53	cg12020476	Chr7:100183423	LRCH4;FBXO24	N_Shore	-1.3	3.43e-05	-1.514	0.003404	8.67879e-06	-0.445067	0.00191226	0.019942	0.13 (0.04784)	0.12 (0.0587)	0.041	0.053	0.037	0.06	I
59	cg15582138	Chr12:94251169			-2.02	4.04e-05	-1.80305	0.00443493	4.79183e-05	-0.386902	0.00514073	0.451678	0.12 (0.07914)	0.13 (0.0509)	0.085	0.1	0.089	0.09	II
52	cg04107005	Chr13:113029350	SPACA7		-1.08	3.4e-05	-0.984468	0.0024006	4.11497e-05	-0.0510883	0.00346328	0.882726	0.27 (3.17E-05)	0.29 (6.99E-06)	0.057	0.06	0.059	0.05	II
6	cg18721742	Chr15:72022092	THSD4		-0.9	2.87e-06	-0.870475	0.00180644	1.44472e-06	-0.340301	0.00203954	0.0952129	0.03 (0.6063)	0.04 (0.5315)	0.042	0.047	0.044	0.04	II
30	cg18194957	Chr15:74833314	ARID3B	Island	-0.85	1.94e-05	-0.932114	0.00213127	1.22257e-05	0.347732	0.00277603	0.210342	0.07 (0.2687)	0.07 (0.2659)	0.055	0.042	0.052	0.04	I
8	cg10505740	Chr16:2478800	CCNF	Island	0.43	3.17e-06	0.647913	0.00143466	6.29728e-06	-0.0832674	0.00190828	0.662584	0.27 (2.92E-05)	0.27 (3.67E-05)	0.039	0.019	0.037	0.03	II
2	cg03508409	Chr16:30662237	PRR14	Island	-1.25	4.59e-07	-1.60173	0.00313818	3.32525e-07	-0.0212028	0.00434102	0.961044	-0.13 (0.04646)	-0.15 (0.0236)	0.081	0.054	0.079	0.07	II
42	cg08841098	Chr16:55050401		N_Shelf	0.85	2.87e-05	0.676139	0.00182358	0.000209101	-0.200436	0.0024768	0.41837	0.00 (0.979)	-0.03 (0.6862)	0.045	0.042	0.047	0.03	II
12	cg12403329	Chr17:8371203	NDEL1		1	5.93e-06	0.853701	0.00195552	1.26783e-05	0.105277	0.00276953	0.703851	0.01 (0.8736)	0.01 (0.8713)	0.049	0.056	0.05	0.05	II
50	cg01419914	Chr17:79374691	BAHCC1	Island	2.05	3.38e-05	1.65899	0.00428538	0.000108265	0.435189	0.00400726	0.277478	0.63 (2.2E-16)	0.63 (1.62E-27)	0.094	0.126	0.095	0.11	II
4	cg00969565	Chr17:79946805	ASPSCR1	S_Shore	-1.16	1.84e-06	-1.06369	0.00221171	1.51424e-06	0.103697	0.00219251	0.636242	0.00 (0.9832)	-0.01 (0.9146)	0.041	0.047	0.044	0.04	II
46	cg13381110	Chr18:60646614	PHLPP1		-1.71	3.05e-05	-1.86452	0.00421568	9.74154e-06	-0.315371	0.00543059	0.561423	0.82 (2.2E-16)	0.83 (2.60E-60)	0.23	0.21	0.232	0.22	II
54	cg16978268	Chr18:60646671	PHLPP1		-1.23	3.45e-05	-1.45382	0.00356768	4.60214e-05	-0.418447	0.00448979	0.351338	0.64 (2.2E-16)	0.65 (1.21E-29)	0.133	0.115	0.132	0.13	II
40	cg09829382	Chr19:3286070	BRUNOL5	Island	-0.67	2.69e-05	-0.897789	0.00219131	4.18466e-05	-0.276393	0.00279876	0.323371	0.24 (0.000276)	0.23 (0.0003)	0.051	0.035	0.049	0.05	II
41	cg08545132	Chr19:15348803	BRD4	Island	1	2.73e-05	1.09082	0.00254263	1.78588e-05	0.362922	0.00252714	0.150974	0.14 (0.03387)	0.13 (0.0432)	0.05	0.053	0.05	0.06	I
3	cg26470696	Chr19:19383613	TM6SF2	N_Shore	-1.57	6.5e-07	-1.32416	0.00272412	1.16854e-06	-0.332081	0.0029547	0.261051	0.37 (5.46E-09)	0.39 (6.81E-10)	0.055	0.068	0.057	0.06	II
43	cg22069749	Chr20:62111366		Island	-1.31	2.9e-05	-1.29108	0.00311653	3.43257e-05	-0.483779	0.00353687	0.171369	0.69 (2.2E-16)	0.70 (2.67E-35)	0.075	0.07	0.075	0.07	I
24	cg02630914	Chr20:62436995	ZBTB46	N_Shelf	-1.04	1.6e-05	-0.968194	0.0023359	3.40047e-05	-0.356655	0.00336904	0.289771	0.25 (0.000113)	0.25 (9.01E-05)	0.06	0.058	0.062	0.05	II
36	cg05396017	ChrX:37002530		N_Shore	1.02	2.37e-05	1.22173	0.00282945	1.57502e-05	0.560549	0.00448094	0.210947	0.53 (2.2E-16)	0.52 (1.09E-17)	0.114	0.09	0.111	0.1	II
*The correlation coefficients and the probe variance were generated for the EPIC and 450K array data normalized separately as two datasets or normalized together as a combined dataset to assess the effect of normalization technique on the correlation.

## Sheet: Suppl table 6
Supplementary Table 6: Gene ontology analysis of top-ranked severe adolescent victimization-associated differentially methylated positions (DMPs) in the paired age-18 buccal EWAS. Listed are all pathways significantly over-represented in the set of DMPs (P < 5e-05). The most significant independent pathways (FDR <0.05) have been identified and are presented alongside the additional functional ter…
ID	GO Term	Ont	N	DE	P.DE	FDR	Genes
GO:0007156	homophilic cell adhesion via plasma membrane adhesion molecules	BP	164	22	1e-16	<0.01	PCDHGA12; PCDHGC3; PCDHGC5; PCDHGC4; PCDHGB7; PCDHGB6; PCDHGB5; PCDHGB3; PCDHGB2; PCDHGB1; PCDHGA11; PCDHGA10; PCDHGA9; PCDHGA7; PCDHGA6; PCDHGA5; PCDHGA4; PCDHGA3; PCDHGA2; PCDHGA1; PCDHGB4; PCDHGA8
Ont, Ontology that the GO term belongs to if testing GO pathways. "BP" - biological process, "CC" - cellular component, "MF" - molecular function; N, number of genes in the GO term; DE, number of genes that are differentially methylated.
